# Supplementary material for: Target Low-Density Lipoprotein-Cholesterol and Secondary Prevention for Patients with Acute Myocardial Infarction: A Korean Nationwide Cohort Study
Source: J Clin Med. 2022 May 8;11(9):2650. doi: 10.3390/jcm11092650 (PMC9104536; doi:10.3390/jcm11092650)
Supplement: Supplementary file 1 [file jcm-11-02650-s001.zip]

Archive with 1 entries (1 files):
- jcm-1706616-supplementary.pdf
